# Supplementary material for: An Anti-CD7 Antibody–Drug Conjugate Target Showing Potent Antitumor Activity for T-Lymphoblastic Leukemia (T-ALL)
Source: Biomolecules. 2024 Jan 15;14(1):106. doi: 10.3390/biom14010106 (PMC10813019; doi:10.3390/biom14010106)
Supplement: Supplementary file 1 [file biomolecules-14-00106-s001.zip]

Archive with 1 entries (1 files):
- biomolecules-2787690-supplementary.pdf
